# Supplementary material for: A Nucleus Accumbens Tac1 Neural Circuit Regulates Avoidance Responses to Aversive Stimuli
Source: Int J Mol Sci. 2023 Feb 22;24(5):4346. doi: 10.3390/ijms24054346 (PMC10001899; doi:10.3390/ijms24054346)
Supplement: Supplementary file 1 [file ijms-24-04346-s001.zip]

Archive with 12 entries (12 files):
- Figure S1.tif
- Figure S10.tif
- Figure S11.tif
- Figure S2.tif
- Figure S3.tif
- Figure S4.tif
- Figure S5.tif
- Figure S6.tif
- Figure S7.tif
- Figure S8.tif
- Figure S9.tif
- ijms-2197836-caption of figures.pdf
